# Supplementary material for: LINC01128 regulates the development of osteosarcoma by sponging miR‐299‐3p to mediate MMP2 expression and activating Wnt/β‐catenin signalling pathway
Source: J Cell Mol Med. 2020 Oct 27;24(24):14293–305. doi: 10.1111/jcmm.16046 (PMC7753992; doi:10.1111/jcmm.16046)
Supplement: Supplementary file 7 — Table S2 [file JCMM-24-14293-s007.xlsx]

## Sheet: Sheet1
miRNAid	miRNAname	geneID	geneName	geneType	chromosome	start	end	strand	clipExpNum	degraExpNum	RBP	merClass	miRseq	align	targetSeq	pancancerNum
MIMAT0000090	hsa-miR-32-5p	ENSG00000228794	LINC01128	processed_transcript	chr1	792588	792609	+	8	0	AGO1,AGO2	8mer	acguugaaUCAUUACACGUUAu	| | ||||||||	uucuucccAUUCUUGUGCAAUa	7
MIMAT0000092	hsa-miR-92a-3p	ENSG00000228794	LINC01128	processed_transcript	chr1	792588	792609	+	8	0	AGO1,AGO2	8mer	uguccggcccuguuCACGUUAu	|||||||	uucuucccauucuuGUGCAAUa	10
MIMAT0000707	hsa-miR-363-3p	ENSG00000228794	LINC01128	processed_transcript	chr1	792588	792609	+	8	0	AGO1,AGO2	8mer	augucuaccuAUGGCACGUUAa	| ::|||||||	uucuucccauUCUUGUGCAAUa	3
MIMAT0003218	hsa-miR-92b-3p	ENSG00000228794	LINC01128	processed_transcript	chr1	792588	792609	+	8	0	AGO1,AGO2	8mer	ccuccggcccugcuCACGUUAu	|||||||	uucuucccauucuuGUGCAAUa	5
MIMAT0000719	hsa-miR-367-3p	ENSG00000228794	LINC01128	processed_transcript	chr1	792591	792609	+	8	0	AGO1,AGO2	8mer	aguGGUAACGAUUUCACGUUAa	||||| :| |||||||	uucCCAUUCUU---GUGCAAUa	1
MIMAT0005944	hsa-miR-1252-5p	ENSG00000228794	LINC01128	processed_transcript	chr1	792599	792620	+	8	0	AGO1,AGO2	7mer-m8	auuUACUUAAGUUAAAGGAAGa	:|| | | ||||||||||	cuuGUGCAAUAAAUUUCCUUCc	3
MIMAT0000081	hsa-miR-25-3p	ENSG00000228794	LINC01128	processed_transcript	chr1	792588	792609	+	7	0	AGO1,AGO2	8mer	agucuGGCUCUGUUCACGUUAc	|| | | |||||||	uucuuCCCAUUCUUGUGCAAUa	3
MIMAT0002832	hsa-miR-519c-3p	ENSG00000228794	LINC01128	processed_transcript	chr1	789990	790011	+	3	0	AGO1,AGO2	7mer-m8	uaggagauuuuucUACGUGAAa	||||||||	ccuuuccucuuccAUGCACUUc	2
MIMAT0002837	hsa-miR-519b-3p	ENSG00000228794	LINC01128	processed_transcript	chr1	789990	790011	+	3	0	AGO1,AGO2	7mer-m8	uuggagauuuuccUACGUGAAa	||||||||	ccuuuccucuuccAUGCACUUc	1
MIMAT0002869	hsa-miR-519a-3p	ENSG00000228794	LINC01128	processed_transcript	chr1	789990	790011	+	3	0	AGO1,AGO2	7mer-m8	ugugagauuuuccUACGUGAAa	||||||||	ccuuuccucuuccAUGCACUUc	3
MIMAT0022706	hsa-miR-561-5p	ENSG00000228794	LINC01128	processed_transcript	chr1	790001	790021	+	3	0	AGO1,AGO2	8mer	ccguuucaAAUUCUAGGAACUa	|| || |||||||	ccaugcacUUCAG-UCCUUGAa	7
MIMAT0000241	hsa-miR-208a-3p	ENSG00000228794	LINC01128	processed_transcript	chr1	790011	790032	+	3	0	AGO1,AGO2	7mer-m8	uguucgaaaaacgaGCAGAAUa	|||||||	caguccuugaaaaaCGUCUUAc	0
MIMAT0004960	hsa-miR-208b-3p	ENSG00000228794	LINC01128	processed_transcript	chr1	790011	790032	+	3	0	AGO1,AGO2	7mer-m8	uguuuggaaaacaaGCAGAAUa	|||||||	caguccuugaaaaaCGUCUUAc	3
MIMAT0000687	hsa-miR-299-3p	ENSG00000228794	LINC01128	processed_transcript	chr1	783052	783074	+	2	0	AGO1-4,AGO2	7mer-m8	uucgcCAAAUGGU-AGGGUGUAu	||| :|| ||||||||	auggaGUUCUUCAUUCCCACAUc	1
MIMAT0000094	hsa-miR-95-3p	ENSG00000228794	LINC01128	processed_transcript	chr1	783080	783101	+	2	0	AGO1-4,AGO2	7mer-m8	acGAGUUAUUUAUG--GGCAACUu	||:| |||| | |||||||	acCUUA--AAAUCCUACCGUUGAg	3
MIMAT0019731	hsa-miR-4662a-5p	ENSG00000228794	LINC01128	processed_transcript	chr1	789282	789302	+	2	0	AGO1-4,AGO2	7mer-m8	gauuucuACCUGUUAACCGAUu	| |:| |||||||	gacccauUAGGC-UUUGGCUAc	2
MIMAT0022714	hsa-miR-766-5p	ENSG00000228794	LINC01128	processed_transcript	chr1	789449	789469	+	2	0	AGO1-4,AGO2	8mer	uuCUGGUCGUGGUUAAGGAGGa	|||:| :| |||||||||	uaGACUAAUA-AAAUUCCUCCa	3
MIMAT0000084	hsa-miR-27a-3p	ENSG00000228794	LINC01128	processed_transcript	chr1	789474	789494	+	2	0	AGO1-4,AGO2	8mer	cgccuugaaUCGGUGACACUu	| |:|||||||	aaauacagcACCUACUGUGAa	12
MIMAT0000419	hsa-miR-27b-3p	ENSG00000228794	LINC01128	processed_transcript	chr1	789474	789494	+	2	0	AGO1-4,AGO2	8mer	cgucuugaaUCGGUGACACUu	| |:|||||||	aaauacagcACCUACUGUGAa	3
MIMAT0003267	hsa-miR-599	ENSG00000228794	LINC01128	processed_transcript	chr1	789485	789502	+	2	0	AGO1-4,AGO2	8mer	caaacUAUUUGACUGUGUUg	:|:|| |||||||	cuacuGUGAA--GACACAAa	0
MIMAT0026483	hsa-miR-370-5p	ENSG00000228794	LINC01128	processed_transcript	chr1	776663	776687	+	1	0	AGO2	7mer-m8	cauugaCGUCUCU---GCACUGGAc	||||||| |||||||	ugcuggGCAGAGAAAGGGUGACCUg	3
MIMAT0001629	hsa-miR-329-3p	ENSG00000228794	LINC01128	processed_transcript	chr1	776673	776698	+	1	0	AGO2	7mer-m8	uuUCUCCAAUUGG----UCCACACAa	| ||| |:||| ||||||||	agAAAGGGUGACCUGGAAGGUGUGUg	1
MIMAT0000730	hsa-miR-377-3p	ENSG00000228794	LINC01128	processed_transcript	chr1	776673	776700	+	1	0	AGO2	7mer-m8	ugUUUUCAAC-GGA-----AACACACUa	|||:| || ||| |||||||	agAAAGGGUGACCUGGAAGGUGUGUGAg	4
MIMAT0000753	hsa-miR-342-3p	ENSG00000228794	LINC01128	processed_transcript	chr1	776676	776701	+	1	0	AGO2	7mer-m8	ugCCCAC---GCUAAAGACACACUCu	||||| :|: ||||||||	aaGGGUGACCUGGAAGGUGUGUGAGg	4
MIMAT0004683	hsa-miR-362-3p	ENSG00000228794	LINC01128	processed_transcript	chr1	776678	776698	+	1	0	AGO2	7mer-m8	acuuagGAACUUAUCCACACAa	| ||:| ||||||||	gggugaCCUGGA-AGGUGUGUg	2
MIMAT0004945	hsa-miR-744-5p	ENSG00000228794	LINC01128	processed_transcript	chr1	776688	776709	+	1	0	AGO2	7mer-m8	acgaCAAUCGGGAUCGGGGCGu	|| |: :|||||||	gaagGUGUGUGAGGGCCCCGCc	3
MIMAT0003326	hsa-miR-663a	ENSG00000228794	LINC01128	processed_transcript	chr1	776689	776710	+	1	0	AGO2	7mer-m8	cgCCAGGGCGC-CGCGGGGCGGa	||| :|:| | ||||||||	aaGGU-GUGUGAGGGCCCCGCCc	0
MIMAT0027474	hsa-miR-6787-5p	ENSG00000228794	LINC01128	processed_transcript	chr1	776689	776710	+	1	0	AGO2	7mer-m8	cgucggucgagaugGGGGCGGu	|||||||	aaggugugugagggCCCCGCCc	0
MIMAT0004799	hsa-miR-589-5p	ENSG00000228794	LINC01128	processed_transcript	chr1	783123	783144	+	1	0	AGO1-4	8mer	gagucucgucuGCACCAAGAGu	| ||||||||	caguucguuacCUUGGUUCUCa	10
MIMAT0015016	hsa-miR-3145-3p	ENSG00000228794	LINC01128	processed_transcript	chr1	784878	784901	+	1	0	AGO1-4	7mer-m8	guUAAGGUUUGUGAGUUUUAUAGa	|| || :| : ::|||||||	guAUCCCUGAAGGAUGAAAUAUCc	2
MIMAT0018104	hsa-miR-3679-5p	ENSG00000228794	LINC01128	processed_transcript	chr1	784882	784904	+	1	0	AGO1-4	7mer-m8	aggggaagggACGGUAUAGGAGu	|| ||||||||	cccugaaggaUGAAAUAUCCUCg	1
MIMAT0005798	hsa-miR-1185-5p	ENSG00000228794	LINC01128	processed_transcript	chr1	784886	784904	+	1	0	AGO1-4	7mer-m8	uuguaUGUUUCCCAUAGGAGa	|::|| |||||||	gaaggAUGAA--AUAUCCUCg	4
MIMAT0011778	hsa-miR-2278	ENSG00000228794	LINC01128	processed_transcript	chr1	784905	784925	+	1	0	AGO1-4	7mer-m8	gguccgUUGUGUGUGACGAGAg	|| | :: |||||||	aauaugAAAAGGU-CUGCUCUc	3
MIMAT0003165	hsa-miR-545-3p	ENSG00000228794	LINC01128	processed_transcript	chr1	784937	784959	+	1	0	AGO1-4	7mer-m8	cguGUGUUA-UUUACAAACGACu	| ||:| : | |||||||	uguCUCAGUCUGCUUUUUGCUGc	2
MIMAT0000069	hsa-miR-16-5p	ENSG00000228794	LINC01128	processed_transcript	chr1	784939	784961	+	1	0	AGO1-4	7mer-m8	gcGGUUAUA-AAUGCACGACGAu	:||:| | | : |||||||	ucUCAGUCUGCUUUUUGCUGCUg	12
MIMAT0000068	hsa-miR-15a-5p	ENSG00000228794	LINC01128	processed_transcript	chr1	784940	784961	+	1	0	AGO1-4	7mer-m8	guGUUUGGUAAUACACGACGAu	||: |:: | | |||||||	cuCAGUCUGCUUUUUGCUGCUg	7
MIMAT0000417	hsa-miR-15b-5p	ENSG00000228794	LINC01128	processed_transcript	chr1	784940	784961	+	1	0	AGO1-4	7mer-m8	acaUUUGGUACUACACGACGAu	|: |:: | |||||||	cucAGUCUGCUUUUUGCUGCUg	8
MIMAT0000461	hsa-miR-195-5p	ENSG00000228794	LINC01128	processed_transcript	chr1	784940	784961	+	1	0	AGO1-4	7mer-m8	cgGUUAUA-AAGACACGACGAu	||:| | |:| |||||||	cuCAGUCUGCUUUUUGCUGCUg	4
MIMAT0001341	hsa-miR-424-5p	ENSG00000228794	LINC01128	processed_transcript	chr1	784940	784961	+	1	0	AGO1-4	7mer-m8	aaguuuuguacuuAACGACGAc	||||||||	cucagucugcuuuUUGCUGCUg	4
MIMAT0027578	hsa-miR-6838-5p	ENSG00000228794	LINC01128	processed_transcript	chr1	784940	784961	+	1	0	AGO1-4	7mer-m8	uccUCAGAACGGUGACGACGAa	||||| :: :|||||||	cucAGUCUGCUUUUUGCUGCUg	0
MIMAT0002820	hsa-miR-497-5p	ENSG00000228794	LINC01128	processed_transcript	chr1	784941	784961	+	1	0	AGO1-4	7mer-m8	ugUUUGGUGUCACACGACGAc	|: |::| | |||||||	ucAGUCUGCUUUUUGCUGCUg	5
MIMAT0000738	hsa-miR-383-5p	ENSG00000228794	LINC01128	processed_transcript	chr1	788779	788802	+	1	4	AGO1-4	8mer	ucGGUGUUAGU--GGAAGACUAGa	:::| :||| |||||||||	gcUUGCUGUCAAGGCUUCUGAUCa	3
MIMAT0011159	hsa-miR-2115-3p	ENSG00000228794	LINC01128	processed_transcript	chr1	788780	788801	+	1	1	AGO1-4	7mer-m8	gauCGGAGGUACUUAAGACUAc	||: :|| |: |||||||	cuuGCUGUCAAGGCUUCUGAUc	1
MIMAT0004185	hsa-miR-802	ENSG00000228794	LINC01128	processed_transcript	chr1	789307	789329	+	1	0	AGO2	8mer	uguUCCUACUUAGAAACAAUGAc	:| | || :| |||||||	uguGGAAAUAAGUUGUGUUACUa	8
MIMAT0022300	hsa-miR-5590-3p	ENSG00000228794	LINC01128	processed_transcript	chr1	789510	789531	+	1	0	AGO1-4	7mer-m8	aacggUAU-GUACUUGAAAUAa	||| :| ||||||||	uuagaAUAGUAAAAACUUUAUc	1
MIMAT0000433	hsa-miR-142-5p	ENSG00000228794	LINC01128	processed_transcript	chr1	789511	789531	+	1	0	AGO1-4	7mer-m8	ucaucacgaaagaUGAAAUAc	|||||||	uagaauaguaaaaACUUUAUc	7
MIMAT0000073	hsa-miR-19a-3p	ENSG00000228794	LINC01128	processed_transcript	chr1	790888	790908	+	1	0	AGO2	7mer-m8	agUCAAAACGUAUCUAAACGUGu	| || |||| :|||||||	guAUUUAAGCAU--GUUUGCACg	8
MIMAT0000074	hsa-miR-19b-3p	ENSG00000228794	LINC01128	processed_transcript	chr1	790888	790908	+	1	0	AGO2	7mer-m8	agUCAAAACGUACCUAAACGUGu	| || ||||| |||||||	guAUUUAAGCAUG--UUUGCACg	10
MIMAT0022705	hsa-miR-539-3p	ENSG00000228794	LINC01128	processed_transcript	chr1	791146	791170	+	1	0	AGO1-4	7mer-m8	uuucUUUAAC---AGGAACAUACUa	:||||| | | |||||||	cugaGAAUUGAGAUGCAUGUAUGAg	3
MIMAT0002176	hsa-miR-485-3p	ENSG00000228794	LINC01128	processed_transcript	chr1	791149	791170	+	1	0	AGO1-4	7mer-m8	ucucucCUCUCGGCACAUACUg	|||| | |||||||	agaauuGAGAUGCAUGUAUGAg	3
MIMAT0000752	hsa-miR-328-3p	ENSG00000228794	LINC01128	processed_transcript	chr1	791167	791188	+	1	0	AGO1-4	8mer	ugcCUUCCCGUCUCUCCCGGUc	|| | |: ||||||||	ugaGAUGAGUCACGAGGGCCAa	3
MIMAT0017992	hsa-miR-3614-5p	ENSG00000228794	LINC01128	processed_transcript	chr1	791170	791192	+	1	0	AGO1-4	7mer-m8	cccgUCGGAAGUCUAGGUUCACc	||:| ||: |||||||	gaugAGUCACGAGGGCCAAGUGg	8
MIMAT0001629	hsa-miR-329-3p	ENSG00000228794	LINC01128	processed_transcript	chr1	791177	791198	+	1	0	AGO1-4	7mer-m8	uuuCUCCAAUUGGUCCACACAa	|||| | |||||||	cacGAGGGCCAAGUGGUGUGUg	1
MIMAT0004683	hsa-miR-362-3p	ENSG00000228794	LINC01128	processed_transcript	chr1	791177	791198	+	1	0	AGO1-4	7mer-m8	acuuaggaacUUAUCCACACAa	|| |||||||	cacgagggccAAGUGGUGUGUg	2
MIMAT0000753	hsa-miR-342-3p	ENSG00000228794	LINC01128	processed_transcript	chr1	791181	791203	+	1	0	AGO1-4	8mer	ugcccacgcuaaAGACACACUCu	| ||||||||	agggccaaguggUGUGUGUGAGa	4
MIMAT0000730	hsa-miR-377-3p	ENSG00000228794	LINC01128	processed_transcript	chr1	791183	791202	+	1	0	AGO1-4	7mer-m8	uguuUUCAACGGAAACACACUa	|||| | | |||||||	ggccAAGUGG--UGUGUGUGAg	4
MIMAT0022698	hsa-miR-345-3p	ENSG00000228794	LINC01128	processed_transcript	chr1	791224	791245	+	1	0	AGO1-4	7mer-m8	gaggucuggggagcAAGUCCCg	|||||||	aacacuaaggagauUUCAGGGg	0
MIMAT0017999	hsa-miR-3619-5p	ENSG00000228794	LINC01128	processed_transcript	chr1	791552	791574	+	1	0	AGO2	7mer-m8	cgaCGUGGUCGGAC-GGACGACu	|: : :|::|| |||||||	uggGUUUGGGUUUGUCCUGCUGu	4
MIMAT0010364	hsa-miR-761	ENSG00000228794	LINC01128	processed_transcript	chr1	791553	791574	+	1	0	AGO2	7mer-m8	acacAGUCAAAGUGGGACGACg	|::| ||:::|||||||	ggguUUGGGUUUGUCCUGCUGu	1
MIMAT0000271	hsa-miR-214-3p	ENSG00000228794	LINC01128	processed_transcript	chr1	791554	791574	+	1	0	AGO2	7mer-m8	ugacggaCAGACACGGACGACa	||:||| |||||||	gguuuggGUUUGU-CCUGCUGu	3
MIMAT0015023	hsa-miR-3150a-3p	ENSG00000228794	LINC01128	processed_transcript	chr1	791567	791588	+	1	0	AGO2	7mer-m8	gguuggagcuccuaGAGGGGUc	|||||||	ccugcugugcucugCUCCCCAu	0
MIMAT0027426	hsa-miR-6763-5p	ENSG00000228794	LINC01128	processed_transcript	chr1	791570	791588	+	1	0	AGO2	7mer-m8	gaggggucGGUGAGGGGUc	|::|||||||	gcugugcuCUGCUCCCCAu	1
MIMAT0005877	hsa-miR-1286	ENSG00000228794	LINC01128	processed_transcript	chr1	791591	791609	+	1	0	AGO2	7mer-m8	ucCCGAGUAGAACCAGGACGu	|| || | ||||||||	ccGGAUC--CAAGGUCCUGCc	0
MIMAT0021020	hsa-miR-5000-3p	ENSG00000228794	LINC01128	processed_transcript	chr1	791596	791619	+	1	0	AGO2	7mer-m8	agGUUCAAG--UCUUCACAGGACu	|||| || : |||||||	ucCAAGGUCCUGCCUCUGUCCUGu	2
MIMAT0018952	hsa-miR-4436a	ENSG00000228794	LINC01128	processed_transcript	chr1	791597	791619	+	1	0	AGO2	7mer-m8	uaggugAAGACG--GACAGGACg	| |||| ||||||||	ccaaggUCCUGCCUCUGUCCUGu	0
MIMAT0000080	hsa-miR-24-3p	ENSG00000228794	LINC01128	processed_transcript	chr1	791610	791630	+	1	0	AGO2	8mer	gacaAGGACGACUUGACUCGGu	||||| | |||||||	ucugUCCUG-UCCCCUGAGCCa	5
MIMAT0000443	hsa-miR-125a-5p	ENSG00000228794	LINC01128	processed_transcript	chr1	791616	791639	+	1	0	AGO2	8mer	aguguccaauuucccaGAGUCCCu	|||||||	cuguccccugagccacCUCAGGGa	4
MIMAT0000423	hsa-miR-125b-5p	ENSG00000228794	LINC01128	processed_transcript	chr1	791618	791639	+	1	0	AGO2	8mer	aguguucaaucccaGAGUCCCu	|||||||	guccccugagccacCUCAGGGa	3
MIMAT0010357	hsa-miR-670-5p	ENSG00000228794	LINC01128	processed_transcript	chr1	791620	791640	+	1	0	AGO2	7mer-m8	guGGUGUAUGU-GAGUCCCUg	|| | || ||||||||	ccCCUGAGCCACCUCAGGGAu	1
MIMAT0000761	hsa-miR-324-5p	ENSG00000228794	LINC01128	processed_transcript	chr1	791620	791643	+	1	0	AGO2	8mer	uguGGUUACG-GGAUCCCCUACGc	|::| | ||| |||||||	cccCUGAGCCACCUCAGGGAUGCa	6
MIMAT0016870	hsa-miR-4319	ENSG00000228794	LINC01128	processed_transcript	chr1	791623	791639	+	1	0	AGO2	8mer	caccgaaacGAGUCCCu	|||||||	cugagccacCUCAGGGa	0
MIMAT0002833	hsa-miR-520a-5p	ENSG00000228794	LINC01128	processed_transcript	chr1	792273	792293	+	1	0	AGO2	7mer-m8	ucuuucaugaaggGAGACCUc	|||||||	aacaucucuugaaCUCUGGAg	1
MIMAT0002838	hsa-miR-525-5p	ENSG00000228794	LINC01128	processed_transcript	chr1	792273	792293	+	1	0	AGO2	7mer-m8	ucuuucacguaggGAGACCUc	|||||||	aacaucucuugaaCUCUGGAg	1
MIMAT0015064	hsa-miR-3184-5p	ENSG00000228794	LINC01128	processed_transcript	chr1	792300	792323	+	1	0	AGO2	7mer-m8	uuuucgaGCCAGACUCCGGGGAGu	| | || | |||||||	caccuucCUGCCUCAAGCCCCUCu	0
MIMAT0004748	hsa-miR-423-5p	ENSG00000228794	LINC01128	processed_transcript	chr1	792301	792323	+	1	0	AGO2	7mer-m8	uuucAGAGCGAGAG-ACGGGGAGu	|| :|| ||| |||||||	accuUCCUGC-CUCAAGCCCCUCu	6
MIMAT0000451	hsa-miR-150-5p	ENSG00000228794	LINC01128	processed_transcript	chr1	793347	793368	+	1	0	AGO2	8mer	gugacCAUGUUCCCAACCCUCu	|| : || |||||||	ggucaGUUUUAGAAUUGGGAGa	5
MIMAT0028212	hsa-miR-7151-5p	ENSG00000228794	LINC01128	processed_transcript	chr1	794634	794656	+	1	0	AGO2	7mer-m8	cgGUUAUGUCCGUCUCUACCUAg	:|:| | || |||||||	ugUAGUUAAUGCCUUGAUGGAUu	1
MIMAT0000456	hsa-miR-186-5p	ENSG00000228794	LINC01128	processed_transcript	chr1	794639	794661	+	1	0	AGO2	7mer-m8	ucggguuuucCU-CUUAAGAAAc	|| |:|||||||	uuaaugccuuGAUGGAUUCUUUu	2
MIMAT0014983	hsa-miR-3121-3p	ENSG00000228794	LINC01128	processed_transcript	chr1	794647	794668	+	1	0	AGO2	7mer-m8	acaggaaacGGAUGAGAUAAAu	:|| :|||||||	uugauggauUCUUUUCUAUUUu	1
MIMAT0000429	hsa-miR-137	ENSG00000228794	LINC01128	processed_transcript	chr1	794661	794683	+	1	0	AGO2	7mer-m8	gaugcgcAUAAGAAUUCGUUAUu	| |||| |||||||	ucuauuuUUUUCUCUAGCAAUAu	4
