# Supplementary material for: LINC01128 regulates the development of osteosarcoma by sponging miR‐299‐3p to mediate MMP2 expression and activating Wnt/β‐catenin signalling pathway
Source: J Cell Mol Med. 2020 Oct 27;24(24):14293–305. doi: 10.1111/jcmm.16046 (PMC7753992; doi:10.1111/jcmm.16046)
Supplement: Supplementary file 8 — Table S3 [file JCMM-24-14293-s008.xlsx]

## Sheet: Sheet1
miRNAid	miRNAname	geneID	geneName	geneType	chromosome	narrowStart	narrowEnd	broadStart	broadEnd	strand	clipExpNum	degraExpNum	RBP	PITA	miRmap	microT	miRanda
MIMAT0000687	hsa-miR-299-3p	ENSG00000112245	PTP4A1	protein_coding	chr6	64290591	64290597	64290570	64290598	+	35	0	AGO1,AGO1-4,AGO2	1	1	1	1
MIMAT0000687	hsa-miR-299-3p	ENSG00000124201	ZNFX1	protein_coding	chr20	47863353	47863359	47863352	47863380	-	32	0	AGO1-4,AGO2	1	1	1	1
MIMAT0000687	hsa-miR-299-3p	ENSG00000135535	CD164	protein_coding	chr6	109689969	109689975	109689968	109689996	-	26	1	AGO1,AGO1-4,AGO2	1	1	1	1
MIMAT0000687	hsa-miR-299-3p	ENSG00000177426	TGIF1	protein_coding	chr18	3458302	3458308	3458281	3458309	+	21	0	AGO1-4,AGO2	1	1	1	1
MIMAT0000687	hsa-miR-299-3p	ENSG00000221823	PPP3R1	protein_coding	chr2	68407972	68407977	68407971	68407999	-	21	0	AGO1,AGO1-4,AGO2,AGO3	1	1	1	1
MIMAT0000687	hsa-miR-299-3p	ENSG00000078401	EDN1	protein_coding	chr6	12296908	12296914	12296887	12296915	+	20	0	AGO1-4,AGO2	1	1	1	1
MIMAT0000687	hsa-miR-299-3p	ENSG00000082258	CCNT2	protein_coding	chr2	135712398	135712403	135712376	135712404	+	20	0	AGO1,AGO1-4,AGO2	1	1	1	1
MIMAT0000687	hsa-miR-299-3p	ENSG00000135913	USP37	protein_coding	chr2	219318918	219318924	219318917	219318945	-	19	0	AGO1-4,AGO2	1	1	1	1
MIMAT0000687	hsa-miR-299-3p	ENSG00000010244	ZNF207	protein_coding	chr17	30696896	30696901	30696874	30696902	+	17	4	AGO1,AGO1-4,AGO2,AGO3	1	1	1	1
MIMAT0000687	hsa-miR-299-3p	ENSG00000087245	MMP2	protein_coding	chr16	55539975	55539981	55539954	55539982	+	13	0	AGO1-4,AGO2	1	1	1	1
MIMAT0000687	hsa-miR-299-3p	ENSG00000086598	TMED2	protein_coding	chr12	124081856	124081862	124081835	124081863	+	13	0	AGO1,AGO1-4,AGO2	1	1	1	1
MIMAT0000687	hsa-miR-299-3p	ENSG00000087274	ADD1	protein_coding	chr4	2930612	2930617	2930590	2930618	+	10	0	AGO1-4,AGO2	1	1	1	1
MIMAT0000687	hsa-miR-299-3p	ENSG00000103647	CORO2B	protein_coding	chr15	69020031	69020037	69020010	69020038	+	10	0	AGO1-4	1	1	1	1
MIMAT0000687	hsa-miR-299-3p	ENSG00000167460	TPM4	protein_coding	chr19	16212791	16212797	16212770	16212798	+	10	0	AGO1-4	1	1	1	1
MIMAT0000687	hsa-miR-299-3p	ENSG00000117758	STX12	protein_coding	chr1	28150054	28150060	28150033	28150061	+	9	0	AGO1-4,AGO2	1	1	1	1
MIMAT0000687	hsa-miR-299-3p	ENSG00000180957	PITPNB	protein_coding	chr22	28248157	28248163	28248156	28248184	-	9	0	AGO1-4,AGO2	1	1	1	1
MIMAT0000687	hsa-miR-299-3p	ENSG00000180233	ZNRF2	protein_coding	chr7	30406907	30406913	30406886	30406914	+	9	0	AGO1-4,AGO2	1	1	1	1
MIMAT0000687	hsa-miR-299-3p	ENSG00000102753	KPNA3	protein_coding	chr13	50275906	50275912	50275905	50275933	-	9	0	AGO1,AGO1-4,AGO2	1	1	1	1
MIMAT0000687	hsa-miR-299-3p	ENSG00000118518	RNF146	protein_coding	chr6	127608895	127608901	127608874	127608902	+	9	0	AGO1,AGO1-4,AGO2	1	1	1	1
MIMAT0000687	hsa-miR-299-3p	ENSG00000171603	CLSTN1	protein_coding	chr1	9789376	9789382	9789375	9789403	-	8	2	AGO1-4,AGO2	1	1	1	1
MIMAT0000687	hsa-miR-299-3p	ENSG00000179195	ZNF664	protein_coding	chr12	124499097	124499103	124499076	124499104	+	8	0	AGO1-4,AGO2	1	1	1	1
MIMAT0000687	hsa-miR-299-3p	ENSG00000186063	AIDA	protein_coding	chr1	222842072	222842078	222842071	222842099	-	8	0	AGO1-4	1	1	1	1
MIMAT0000687	hsa-miR-299-3p	ENSG00000196376	SLC35F1	protein_coding	chr6	118638409	118638415	118638388	118638416	+	8	0	AGO1,AGO2	1	1	1	1
MIMAT0000687	hsa-miR-299-3p	ENSG00000143614	GATAD2B	protein_coding	chr1	153779463	153779469	153779462	153779490	-	8	1	AGO1,AGO1-4,AGO2	1	1	1	1
MIMAT0000687	hsa-miR-299-3p	ENSG00000108848	LUC7L3	protein_coding	chr17	48828752	48828758	48828731	48828759	+	8	0	AGO1,AGO1-4,AGO2	1	1	1	1
MIMAT0000687	hsa-miR-299-3p	ENSG00000169251	NMD3	protein_coding	chr3	160969441	160969446	160969419	160969447	+	8	1	AGO1,AGO1-4,AGO2	1	1	1	1
MIMAT0000687	hsa-miR-299-3p	ENSG00000161013	MGAT4B	protein_coding	chr5	179224653	179224658	179224652	179224680	-	8	0	AGO1,AGO1-4,AGO2	1	1	1	1
MIMAT0000687	hsa-miR-299-3p	ENSG00000186687	LYRM7	protein_coding	chr5	130540765	130540771	130540744	130540772	+	8	0	AGO1,AGO1-4,AGO2	1	1	1	1
MIMAT0000687	hsa-miR-299-3p	ENSG00000109099	PMP22	protein_coding	chr17	15133353	15133359	15133352	15133380	-	7	1	AGO1-4,AGO2	1	1	1	1
MIMAT0000687	hsa-miR-299-3p	ENSG00000115762	PLEKHB2	protein_coding	chr2	131905023	131905029	131905002	131905030	+	7	0	AGO1-4,AGO2	1	1	1	1
MIMAT0000687	hsa-miR-299-3p	ENSG00000180957	PITPNB	protein_coding	chr22	28248046	28248052	28248045	28248073	-	7	0	AGO1-4,AGO2	1	1	1	1
MIMAT0000687	hsa-miR-299-3p	ENSG00000164163	ABCE1	protein_coding	chr4	146048817	146048822	146048795	146048823	+	7	0	AGO1-4,AGO2	1	1	1	1
MIMAT0000687	hsa-miR-299-3p	ENSG00000197771	MCMBP	protein_coding	chr10	121590908	121590913	121590907	121590935	-	7	0	AGO1,AGO1-4,AGO2	1	1	1	1
MIMAT0000687	hsa-miR-299-3p	ENSG00000171314	PGAM1	protein_coding	chr10	99192915	99192921	99192894	99192922	+	7	0	AGO1,AGO1-4,AGO2	1	1	1	1
MIMAT0000687	hsa-miR-299-3p	ENSG00000139405	RITA1	protein_coding	chr12	113629907	113629913	113629886	113629914	+	7	0	AGO1,AGO1-4,AGO2	1	1	1	1
MIMAT0000687	hsa-miR-299-3p	ENSG00000069345	DNAJA2	protein_coding	chr16	46990594	46990600	46990593	46990621	-	7	0	AGO1,AGO1-4,AGO2	1	1	1	1
MIMAT0000687	hsa-miR-299-3p	ENSG00000127452	FBXL12	protein_coding	chr19	9921353	9921359	9921352	9921380	-	7	0	AGO1,AGO1-4,AGO2	1	1	1	1
MIMAT0000687	hsa-miR-299-3p	ENSG00000140836	ZFHX3	protein_coding	chr16	72817930	72817936	72817929	72817957	-	6	0	AGO1-4,AGO2	1	1	1	1
MIMAT0000687	hsa-miR-299-3p	ENSG00000091409	ITGA6	protein_coding	chr2	173369401	173369407	173369380	173369408	+	6	0	AGO1-4,AGO2	1	1	1	1
MIMAT0000687	hsa-miR-299-3p	ENSG00000138448	ITGAV	protein_coding	chr2	187545482	187545488	187545461	187545489	+	6	0	AGO1-4,AGO2	1	1	1	1
MIMAT0000687	hsa-miR-299-3p	ENSG00000178397	FAM220A	protein_coding	chr7	6369317	6369323	6369316	6369344	-	6	0	AGO1-4,AGO2	1	1	1	1
MIMAT0000687	hsa-miR-299-3p	ENSG00000147854	UHRF2	protein_coding	chr9	6506304	6506310	6506283	6506311	+	6	0	AGO1-4,AGO2	1	1	1	1
MIMAT0000687	hsa-miR-299-3p	ENSG00000182752	PAPPA	protein_coding	chr9	119159834	119159840	119159813	119159841	+	6	0	AGO1-4,AGO2	1	1	1	1
MIMAT0000687	hsa-miR-299-3p	ENSG00000124275	MTRR	protein_coding	chr5	7900968	7900974	7900947	7900975	+	5	0	AGO2	1	1	1	1
MIMAT0000687	hsa-miR-299-3p	ENSG00000139926	FRMD6	protein_coding	chr14	52195145	52195151	52195124	52195152	+	5	0	AGO1-4,AGO2	1	1	1	1
MIMAT0000687	hsa-miR-299-3p	ENSG00000108848	LUC7L3	protein_coding	chr17	48828286	48828292	48828265	48828293	+	5	0	AGO1-4,AGO2	1	1	1	1
MIMAT0000687	hsa-miR-299-3p	ENSG00000184900	SUMO3	protein_coding	chr21	46226080	46226086	46226079	46226107	-	5	0	AGO1-4,AGO2	1	1	1	1
MIMAT0000687	hsa-miR-299-3p	ENSG00000196776	CD47	protein_coding	chr3	107764969	107764975	107764968	107764996	-	5	0	AGO1-4,AGO2	1	1	1	1
MIMAT0000687	hsa-miR-299-3p	ENSG00000144746	ARL6IP5	protein_coding	chr3	69155185	69155191	69155164	69155192	+	5	0	AGO1-4,AGO2	1	1	1	1
MIMAT0000687	hsa-miR-299-3p	ENSG00000205189	ZBTB10	protein_coding	chr8	81431983	81431989	81431962	81431990	+	5	0	AGO1-4,AGO2	1	1	1	1
MIMAT0000687	hsa-miR-299-3p	ENSG00000130741	EIF2S3	protein_coding	chrX	24095150	24095156	24095129	24095157	+	5	0	AGO1-4,AGO2	1	1	1	1
MIMAT0000687	hsa-miR-299-3p	ENSG00000169251	NMD3	protein_coding	chr3	160969629	160969635	160969608	160969636	+	5	0	AGO1-4	1	1	1	1
MIMAT0000687	hsa-miR-299-3p	ENSG00000138593	SECISBP2L	protein_coding	chr15	49281040	49281045	49281039	49281067	-	5	0	AGO1,AGO1-4,AGO2	1	1	1	1
MIMAT0000687	hsa-miR-299-3p	ENSG00000102158	MAGT1	protein_coding	chrX	77084312	77084318	77084311	77084339	-	5	0	AGO1,AGO1-4,AGO2	1	1	1	1
MIMAT0000687	hsa-miR-299-3p	ENSG00000144566	RAB5A	protein_coding	chr3	20025843	20025849	20025822	20025850	+	4	0	AGO2	1	1	1	1
MIMAT0000687	hsa-miR-299-3p	ENSG00000157212	PAXIP1	protein_coding	chr7	154735623	154735629	154735622	154735650	-	4	0	AGO2	1	1	1	1
MIMAT0000687	hsa-miR-299-3p	ENSG00000197771	MCMBP	protein_coding	chr10	121590942	121590947	121590941	121590969	-	4	0	AGO1-4,AGO2	1	1	1	1
MIMAT0000687	hsa-miR-299-3p	ENSG00000100522	GNPNAT1	protein_coding	chr14	53244572	53244578	53244571	53244599	-	4	0	AGO1-4,AGO2	1	1	1	1
MIMAT0000687	hsa-miR-299-3p	ENSG00000198807	PAX9	protein_coding	chr14	37145997	37146002	37145975	37146003	+	4	0	AGO1-4,AGO2	1	1	1	1
MIMAT0000687	hsa-miR-299-3p	ENSG00000074603	DPP8	protein_coding	chr15	65739032	65739038	65739031	65739059	-	4	0	AGO1-4,AGO2	1	1	1	1
MIMAT0000687	hsa-miR-299-3p	ENSG00000278540	ACACA	protein_coding	chr17	35442395	35442401	35442394	35442422	-	4	0	AGO1-4,AGO2	1	1	1	1
MIMAT0000687	hsa-miR-299-3p	ENSG00000221823	PPP3R1	protein_coding	chr2	68407003	68407009	68407002	68407030	-	4	0	AGO1-4,AGO2	1	1	1	1
MIMAT0000687	hsa-miR-299-3p	ENSG00000168246	UBTD2	protein_coding	chr5	171638806	171638812	171638805	171638833	-	4	0	AGO1-4,AGO2	1	1	1	1
MIMAT0000687	hsa-miR-299-3p	ENSG00000186063	AIDA	protein_coding	chr1	222842632	222842638	222842631	222842659	-	4	0	AGO1-4	1	1	1	1
MIMAT0000687	hsa-miR-299-3p	ENSG00000152137	HSPB8	protein_coding	chr12	119632192	119632197	119632170	119632198	+	4	1	AGO1-4	1	1	1	1
MIMAT0000687	hsa-miR-299-3p	ENSG00000131149	GSE1	protein_coding	chr16	85706411	85706417	85706390	85706418	+	4	1	AGO1-4	1	1	1	1
MIMAT0000687	hsa-miR-299-3p	ENSG00000196776	CD47	protein_coding	chr3	107765509	107765515	107765508	107765536	-	4	0	AGO1-4	1	1	1	1
MIMAT0000687	hsa-miR-299-3p	ENSG00000143157	POGK	protein_coding	chr1	166822837	166822843	166822816	166822844	+	4	0	AGO1,AGO1-4,AGO2	1	1	1	1
MIMAT0000687	hsa-miR-299-3p	ENSG00000166747	AP1G1	protein_coding	chr16	71766691	71766697	71766690	71766718	-	4	0	AGO1,AGO1-4,AGO2	1	1	1	1
MIMAT0000687	hsa-miR-299-3p	ENSG00000138834	MAPK8IP3	protein_coding	chr16	1820276	1820282	1820255	1820283	+	4	0	AGO1,AGO1-4,AGO2	1	1	1	1
MIMAT0000687	hsa-miR-299-3p	ENSG00000131943	C19orf12	protein_coding	chr19	30192055	30192061	30192054	30192082	-	4	0	AGO1,AGO1-4,AGO2	1	1	1	1
MIMAT0000687	hsa-miR-299-3p	ENSG00000054277	OPN3	protein_coding	chr1	241756955	241756961	241756954	241756982	-	3	0	AGO2	1	1	1	1
MIMAT0000687	hsa-miR-299-3p	ENSG00000198807	PAX9	protein_coding	chr14	37145915	37145921	37145894	37145922	+	3	0	AGO2	1	1	1	1
MIMAT0000687	hsa-miR-299-3p	ENSG00000083093	PALB2	protein_coding	chr16	23614551	23614557	23614550	23614578	-	3	0	AGO2	1	1	1	1
MIMAT0000687	hsa-miR-299-3p	ENSG00000196628	TCF4	protein_coding	chr18	52895189	52895194	52895188	52895216	-	3	0	AGO2	1	1	1	1
MIMAT0000687	hsa-miR-299-3p	ENSG00000071575	TRIB2	protein_coding	chr2	12881906	12881912	12881885	12881913	+	3	0	AGO2	1	1	1	1
MIMAT0000687	hsa-miR-299-3p	ENSG00000087274	ADD1	protein_coding	chr4	2931628	2931633	2931606	2931634	+	3	0	AGO2	1	1	1	1
MIMAT0000687	hsa-miR-299-3p	ENSG00000168246	UBTD2	protein_coding	chr5	171638215	171638221	171638214	171638242	-	3	0	AGO2	1	1	1	1
MIMAT0000687	hsa-miR-299-3p	ENSG00000131459	GFPT2	protein_coding	chr5	179728465	179728471	179728464	179728492	-	3	0	AGO2	1	1	1	1
MIMAT0000687	hsa-miR-299-3p	ENSG00000152078	TMEM56	protein_coding	chr1	95658332	95658338	95658311	95658339	+	3	0	AGO1-4,AGO2	1	1	1	1
MIMAT0000687	hsa-miR-299-3p	ENSG00000109066	TMEM104	protein_coding	chr17	72833107	72833113	72833086	72833114	+	3	0	AGO1-4,AGO2	1	1	1	1
MIMAT0000687	hsa-miR-299-3p	ENSG00000170006	TMEM154	protein_coding	chr4	153548442	153548448	153548441	153548469	-	3	0	AGO1-4,AGO2	1	1	1	1
MIMAT0000687	hsa-miR-299-3p	ENSG00000111962	UST	protein_coding	chr6	149395371	149395377	149395350	149395378	+	3	0	AGO1-4,AGO2	1	1	1	1
MIMAT0000687	hsa-miR-299-3p	ENSG00000091039	OSBPL8	protein_coding	chr12	76749396	76749402	76749395	76749423	-	3	0	AGO1-4	1	1	1	1
MIMAT0000687	hsa-miR-299-3p	ENSG00000005100	DHX33	protein_coding	chr17	5346671	5346677	5346670	5346698	-	3	0	AGO1-4	1	1	1	1
MIMAT0000687	hsa-miR-299-3p	ENSG00000179981	TSHZ1	protein_coding	chr18	73001878	73001884	73001857	73001885	+	3	0	AGO1,AGO2	1	1	1	1
MIMAT0000687	hsa-miR-299-3p	ENSG00000147224	PRPS1	protein_coding	chrX	106893378	106893384	106893357	106893385	+	3	0	AGO1,AGO2	1	1	1	1
MIMAT0000687	hsa-miR-299-3p	ENSG00000118596	SLC16A7	protein_coding	chr12	60173930	60173936	60173909	60173949	+	2	0	AGO2	1	1	2	2
MIMAT0000687	hsa-miR-299-3p	ENSG00000183726	TMEM50A	protein_coding	chr1	25688332	25688338	25688311	25688339	+	2	0	AGO2	1	1	1	1
MIMAT0000687	hsa-miR-299-3p	ENSG00000134532	SOX5	protein_coding	chr12	23686102	23686108	23686101	23686129	-	2	0	AGO2	1	1	1	1
MIMAT0000687	hsa-miR-299-3p	ENSG00000134532	SOX5	protein_coding	chr12	23686122	23686128	23686121	23686149	-	2	0	AGO2	1	1	1	1
MIMAT0000687	hsa-miR-299-3p	ENSG00000166130	IKBIP	protein_coding	chr12	99019391	99019397	99019390	99019418	-	2	0	AGO2	1	1	1	1
MIMAT0000687	hsa-miR-299-3p	ENSG00000172572	PDE3A	protein_coding	chr12	20833471	20833477	20833450	20833478	+	2	0	AGO2	1	1	1	1
MIMAT0000687	hsa-miR-299-3p	ENSG00000124374	PAIP2B	protein_coding	chr2	71414553	71414559	71414552	71414580	-	2	0	AGO2	1	1	1	1
MIMAT0000687	hsa-miR-299-3p	ENSG00000136536	2020-03-07	protein_coding	chr2	160624652	160624658	160624631	160624659	+	2	0	AGO2	1	1	1	1
MIMAT0000687	hsa-miR-299-3p	ENSG00000105866	SP4	protein_coding	chr7	21554006	21554011	21553984	21554012	+	2	0	AGO2	1	1	1	1
MIMAT0000687	hsa-miR-299-3p	ENSG00000137496	IL18BP	protein_coding	chr11	71713244	71713250	71713223	71713251	+	2	0	AGO1-4,AGO2	1	1	1	1
MIMAT0000687	hsa-miR-299-3p	ENSG00000168876	ANKRD49	protein_coding	chr11	94232019	94232025	94231998	94232026	+	2	0	AGO1-4,AGO2	1	1	1	1
MIMAT0000687	hsa-miR-299-3p	ENSG00000109066	TMEM104	protein_coding	chr17	72835900	72835906	72835879	72835907	+	2	0	AGO1-4,AGO2	1	1	1	1
MIMAT0000687	hsa-miR-299-3p	ENSG00000152223	EPG5	protein_coding	chr18	43427764	43427770	43427763	43427791	-	2	0	AGO1-4,AGO2	1	1	1	1
MIMAT0000687	hsa-miR-299-3p	ENSG00000198900	TOP1	protein_coding	chr20	39753032	39753038	39753011	39753039	+	2	0	AGO1-4,AGO2	1	1	1	1
MIMAT0000687	hsa-miR-299-3p	ENSG00000164323	CFAP97	protein_coding	chr4	186082837	186082843	186082836	186082864	-	2	0	AGO1-4,AGO2	1	1	1	1
MIMAT0000687	hsa-miR-299-3p	ENSG00000083312	TNPO1	protein_coding	chr5	72204990	72204996	72204969	72204997	+	2	0	AGO1-4,AGO2	1	1	1	1
MIMAT0000687	hsa-miR-299-3p	ENSG00000264343	NOTCH2NL	protein_coding	chr1	145283832	145283838	145283811	145283839	+	2	0	AGO1-4	1	1	1	1
MIMAT0000687	hsa-miR-299-3p	ENSG00000264343	NOTCH2NL	protein_coding	chr1	145285752	145285758	145285731	145285759	+	2	0	AGO1-4	1	1	1	1
MIMAT0000687	hsa-miR-299-3p	ENSG00000111331	OAS3	protein_coding	chr12	113410289	113410295	113410268	113410296	+	2	0	AGO1-4	1	1	1	1
MIMAT0000687	hsa-miR-299-3p	ENSG00000099940	SNAP29	protein_coding	chr22	21242291	21242297	21242270	21242298	+	2	0	AGO1-4	1	1	1	1
MIMAT0000687	hsa-miR-299-3p	ENSG00000186591	UBE2H	protein_coding	chr7	129474568	129474574	129474567	129474595	-	2	0	AGO1,AGO2	1	1	1	1
MIMAT0000687	hsa-miR-299-3p	ENSG00000132563	REEP2	protein_coding	chr5	137782043	137782048	137782021	137782059	+	1	0	AGO2	1	1	2	1
MIMAT0000687	hsa-miR-299-3p	ENSG00000134215	VAV3	protein_coding	chr1	108114972	108114978	108114971	108114999	-	1	0	AGO2	1	1	1	1
MIMAT0000687	hsa-miR-299-3p	ENSG00000166507	NDST2	protein_coding	chr10	75562006	75562012	75562005	75562033	-	1	0	AGO2	1	1	1	1
MIMAT0000687	hsa-miR-299-3p	ENSG00000272916	AC022400.6	protein_coding	chr10	75562006	75562012	75562005	75562033	-	1	0	AGO2	1	1	1	1
MIMAT0000687	hsa-miR-299-3p	ENSG00000073614	KDM5A	protein_coding	chr12	390813	390819	390812	390840	-	1	0	AGO2	1	1	1	1
MIMAT0000687	hsa-miR-299-3p	ENSG00000139178	C1RL	protein_coding	chr12	7247508	7247514	7247507	7247535	-	1	0	AGO2	1	1	1	1
MIMAT0000687	hsa-miR-299-3p	ENSG00000134283	PPHLN1	protein_coding	chr12	42841761	42841767	42841740	42841768	+	1	0	AGO2	1	1	1	1
MIMAT0000687	hsa-miR-299-3p	ENSG00000171469	ZNF561	protein_coding	chr19	9719911	9719917	9719910	9719938	-	1	0	AGO2	1	1	1	1
MIMAT0000687	hsa-miR-299-3p	ENSG00000093072	ADA2	protein_coding	chr22	17661625	17661631	17661624	17661652	-	1	0	AGO2	1	1	1	1
MIMAT0000687	hsa-miR-299-3p	ENSG00000175040	CHST2	protein_coding	chr3	142841349	142841354	142841327	142841355	+	1	0	AGO2	1	1	1	1
MIMAT0000687	hsa-miR-299-3p	ENSG00000196376	SLC35F1	protein_coding	chr6	118638650	118638655	118638628	118638656	+	1	0	AGO2	1	1	1	1
MIMAT0000687	hsa-miR-299-3p	ENSG00000135272	MDFIC	protein_coding	chr7	114656783	114656789	114656762	114656790	+	1	0	AGO2	1	1	1	1
MIMAT0000687	hsa-miR-299-3p	ENSG00000174606	ANGEL2	protein_coding	chr1	213166315	213166321	213166314	213166342	-	1	0	AGO1-4	1	1	1	1
MIMAT0000687	hsa-miR-299-3p	ENSG00000171798	KNDC1	protein_coding	chr10	135039620	135039626	135039599	135039627	+	1	0	AGO1-4	1	1	1	1
MIMAT0000687	hsa-miR-299-3p	ENSG00000175582	RAB6A	protein_coding	chr11	73387076	73387081	73387075	73387103	-	1	0	AGO1-4	1	1	1	1
MIMAT0000687	hsa-miR-299-3p	ENSG00000139508	SLC46A3	protein_coding	chr13	29274453	29274459	29274452	29274480	-	1	0	AGO1-4	1	1	1	1
MIMAT0000687	hsa-miR-299-3p	ENSG00000103365	GGA2	protein_coding	chr16	23475931	23475937	23475930	23475958	-	1	0	AGO1-4	1	1	1	1
MIMAT0000687	hsa-miR-299-3p	ENSG00000183287	CCBE1	protein_coding	chr18	57101467	57101473	57101466	57101494	-	1	0	AGO1-4	1	1	1	1
MIMAT0000687	hsa-miR-299-3p	ENSG00000124374	PAIP2B	protein_coding	chr2	71414430	71414436	71414429	71414457	-	1	0	AGO1-4	1	1	1	1
MIMAT0000687	hsa-miR-299-3p	ENSG00000196776	CD47	protein_coding	chr3	107762474	107762480	107762473	107762501	-	1	0	AGO1-4	1	1	1	1
MIMAT0000687	hsa-miR-299-3p	ENSG00000145348	TBCK	protein_coding	chr4	106967471	106967476	106967470	106967498	-	1	0	AGO1-4	1	1	1	1
MIMAT0000687	hsa-miR-299-3p	ENSG00000250486	FAM218A	protein_coding	chr4	165879859	165879865	165879838	165879866	+	1	0	AGO1-4	1	1	1	1
MIMAT0000687	hsa-miR-299-3p	ENSG00000172379	ARNT2	protein_coding	chr15	80887000	80887006	80886979	80887007	+	1	0	AGO1	1	1	1	1
